# Supplementary material for: Whole-genome sequencing reveals origin and evolution of influenza A(H1N1)pdm09 viruses in Lincang, China, from 2014 to 2018
Source: PLoS One. 2020 Jun 24;15(6):e0234869. doi: 10.1371/journal.pone.0234869 (PMC7314029; doi:10.1371/journal.pone.0234869)
Supplement: S4 Table — Amino acid mutations were referred to A/California/07/2009. “.” showed that the amino acid site was the same as that of A/California/07/2009. “a” represented the receptor binding sites. “+” indicated the gain of a potential glycosylation site. “-” indicated the predicated deleterious mutations. (XLSX) [file pone.0234869.s004.xlsx]

## Sheet: S4 Table
S4 Table. Amino acid substitutions in the epitopes and non-epitopes of HA protein of influenza A(H1N1)pdm09 strains in Lincang, China, from 2014 to 2018. Amino acid mutations were referred to A/California/07/2009. "." showed that the amino acid site was the same as that of A/California/07/2009. "a" represented the receptor binding sites. "+" indicated the gain of a potential glycosylation site. "…
Strain No.	Genetic Clade	B				C			D						E						Non-epitopes
		152	162	183	185a	272	283	295	96	163	164	173	215	216	70	73	74	83	84	261	32	39	97	138	203	221a	232	233	256	262	321	324	374	391	402	433	451	454	485	491	499	501
A/California/07/2009		V	S	S	S	V	K	I	I	K	S	V	A	I	L	A	S	P	S	A	L	G	D	H	S	R	T	L	A	G	I	I	E	T	K	R	S	K	D	E	E	D
A/Michigan/45/2015	6B.1	.	N+	.	T	.	E	.	.	Q	.	.	.	T	.	.	.	S-	N	.	.	.	N	.	T	.	.	.	T	.	V	.	K	.	.	.	N	.	.	.	K	.
A/Yunnan-Linxiang/SWL1170/2014	6B.2	T	.	.	T	.	E	.	.	Q	.	I	.	.	.	.	.	S-	.	S	.	.	N	.	T	.	.	.	T	.	V	.	K	.	.	.	N	.	.	G	K	E
A/Yunnan-Linxiang/SWL1171/2014	6B.2	T	.	.	T	.	E	.	.	Q	.	I	.	.	.	.	.	S-	.	S	.	.	N	.	T	.	.	.	T	.	V	.	K	.	.	.	N	.	.	G	K	E
A/Yunnan-Linxiang/SWL1177/2014	6B.2	T	.	.	T	.	E	.	.	Q	.	I	.	.	.	.	.	S-	.	S	.	.	N	.	T	.	.	.	T	.	V	.	K	.	.	.	N	.	.	G	K	E
A/Yunnan-Linxiang/SWL1180/2014	6B.2	T	.	.	T	.	E	.	.	Q	.	I	.	.	.	.	.	S-	.	S	.	.	N	.	T	.	.	.	T	.	V	.	K	.	.	.	N	.	.	G	K	E
A/Yunnan-Linxiang/SWL1541/2016	6B.2	T	.	.	T	.	E	.	.	Q	.	I	.	.	.	.	.	S-	.	S	.	.	N	.	T	.	.	.	T	.	V	.	K	.	.	.	N	.	.	G	K	E
A/Yunnan-Linxiang/SWL1704/2016	6B.2	T	.	.	T	.	E	.	.	Q	.	I	.	.	.	.	.	S-	.	S	.	.	N	.	T	.	.	.	T	.	V	.	K	.	.	.	N	.	.	G	K	E
A/Yunnan-Linxiang/SWL1712/2016	6B.2	T	.	.	T	.	E	.	.	Q	.	I	.	.	.	.	.	S-	.	S	.	.	N	.	T	.	.	.	T	.	V	.	K	.	.	.	N	.	.	G	K	E
A/Yunnan-Linxiang/SWL1724/2016	6B.2	T	.	.	T	.	E	.	.	Q	.	I	.	.	.	.	.	S-	.	S	.	.	N	.	T	.	.	.	T	.	V	.	K	.	.	.	N	.	.	G	K	E
A/Yunnan-Linxiang/SWL1703/2016	6B.1	.	N+	.	T	.	E	.	.	Q	.	.	G	T	.	.	.	S-	N	.	.	.	N	.	T	.	.	.	T	.	V	.	K	.	.	.	N	.	.	.	K	.
A/Yunnan-Linxiang/SWL1865/2016	6B.1	.	N+	.	T	.	E	.	.	Q	.	.	G	T	.	.	.	S-	N	.	.	.	N	.	T	.	.	.	T	.	V	.	K	.	.	.	N	.	.	.	K	.
A/Yunnan-Linxiang/SWL1863/2016	6B.1	.	N+	.	T	.	E	.	.	Q	.	.	.	T	.	.	.	S-	N	.	.	R-	N	.	T	.	I-	.	T	.	V	.	K	.	.	.	N	.	.	.	K	.
A/Yunnan-Linxiang/SWL1505/2017	6B.1	.	N+	.	T	.	E	.	.	Q	.	.	.	T	.	.	.	S-	N	.	.	.	N	.	T	.	.	.	T	.	V	V	K	.	.	.	N	R	.	.	K	.
A/Yunnan-Linxiang/SWL324/2017	6B.1	.	N+	.	T	.	E	.	.	Q	.	.	.	T	.	.	.	S-	N	.	I	.	N	.	T	.	.	.	T	.	V	V	K	.	.	.	N	R	.	.	K	.
A/Yunnan-Linxiang/SWL326/2017	6B.1	.	N+	.	T	.	E	.	.	Q	.	.	.	T	.	.	.	S-	N	.	.	.	N	.	T	.	.	.	T	.	V	V	K	.	.	.	N	R	.	.	K	.
A/Yunnan-Linxiang/SWL327/2017	6B.1	.	N+	.	T	.	E	.	.	Q	.	.	.	T	.	.	.	S-	N	.	.	.	N	.	T	.	.	.	T	.	V	V	K	.	.	.	N	R	.	.	K	.
A/Yunnan-Linxiang/SWL329/2017	6B.1	.	N+	.	T	.	E	.	.	Q	.	.	.	T	.	.	.	S-	N	.	.	.	N	.	T	.	.	.	T	.	V	V	K	.	.	.	N	R	.	.	K	.
A/Yunnan-Linxiang/SWL330/2017	6B.1	.	N+	.	T	.	E	.	.	Q	.	.	.	T	.	.	.	S-	N	.	.	.	N	.	T	.	.	.	T	.	V	V	K	.	.	.	N	R	.	.	K	.
A/Yunnan-Linxiang/SWL331/2017	6B.1	.	N+	.	T	.	E	.	.	Q	.	.	.	T	.	.	.	S-	N	.	.	.	N	.	T	.	.	.	T	.	V	V	K	.	.	.	N	R	G-	.	K	.
A/Yunnan-Linxiang/SWL332/2017	6B.1	.	N+	.	T	.	E	.	.	Q	.	.	.	T	.	.	.	S-	N	.	.	.	N	.	T	.	.	.	T	.	V	V	K	S	.	.	N	R	.	.	K	.
A/Yunnan-Linxiang/SWL333/2017	6B.1	.	N+	.	T	.	E	.	.	Q	.	.	.	T	.	.	.	S-	N	.	.	.	N	.	T	.	.	.	T	.	V	V	K	.	.	.	N	R	.	.	K	.
A/Yunnan-Linxiang/SWL11043/2017	6B.1	.	N+	.	T	.	E	.	.	Q	.	.	.	T	.	.	.	S-	N	.	.	.	N	.	T	.	.	.	T	.	V	V	K	.	.	.	N	R	.	.	K	.
A/Yunnan-Linxiang/SWL1603/2017	6B.1	.	N+	.	T	.	E	.	.	Q	.	.	.	T	.	.	.	S-	N	.	.	.	N	.	T	.	.	.	T	.	V	V	K	.	.	.	N	R	.	.	K	.
A/Yunnan-Linxiang/SWL1614/2017	6B.1	.	N+	.	T	.	E	.	.	Q	.	.	.	T	.	.	.	S-	N	.	.	.	N	.	T	.	.	.	T	E	V	V	K	.	.	.	N	R	.	.	K	.
A/Yunnan-Linxiang/SWL1615/2017	6B.1	.	N+	.	T	.	E	.	.	Q	.	.	.	T	.	.	.	S-	N	.	.	.	N	.	T	.	.	.	T	.	V	V	K	.	.	.	N	R	.	.	K	.
A/Yunnan-Linxiang/SWL1618/2017	6B.1	.	N+	.	T	.	E	.	.	Q	.	.	.	T	.	.	.	S-	N	.	.	.	N	.	T	.	.	.	T	.	V	V	K	.	.	.	N	R	.	.	K	.
A/Yunnan-Linxiang/SWL1895/2017	6B.1	.	N+	.	T	.	E	.	.	Q	.	.	.	T	.	.	.	S-	N	.	.	.	N	.	T	.	.	.	T	.	V	V	K	.	.	.	N	R	.	.	K	.
A/Yunnan-Linxiang/SWL1612/2017	6B.1	.	N+	.	T	.	E	.	.	Q	.	.	G	T	.	.	.	S-	N	.	.	.	N	.	T	.	.	.	T	.	V	.	K	.	.	.	N	.	.	.	K	.
A/Yunnan-Linxiang/SWL1620/2017	6B.1	.	N+	.	T	.	E	.	.	Q	.	.	G	T	.	S	.	S-	N	.	.	.	N	.	T	.	.	.	T	E	V	.	K	.	.	.	N	.	.	.	K	.
A/Yunnan-Linxiang/SWL1621/2017	6B.1	.	N+	.	T	.	E	.	.	Q	.	.	G	T	.	.	.	S-	N	.	.	.	N	.	T	.	.	.	T	.	V	.	K	.	.	.	N	.	.	.	K	.
A/Yunnan-Linxiang/SWL1894/2017	6B.1	.	N+	.	T	.	E	.	.	Q	.	.	G	T	.	.	.	S-	N	.	.	.	N	.	T	.	.	.	T	.	V	.	K	.	.	.	N	.	.	.	K	.
A/Yunnan-Linxiang/SWL1609/2017	6B.1	.	N+	.	T	.	E	.	.	Q	.	.	.	T	.	.	.	S-	N	.	.	.	N	.	T	.	.	.	T	.	.	.	K	.	.	.	N	.	.	.	K	.
A/Yunnan-Linxiang/SWL116/2018	6B.1A	.	N+	.	T	.	E	V	.	Q	T	.	.	T	.	.	K	S-	N	.	.	.	N	.	T	.	.	.	T	.	V	.	K	.	.	.	N	.	.	.	K	.
A/Yunnan-Linxiang/SWL115/2018	6B.1A	.	N+	P	T	.	E	V	V	Q	T	.	.	T	.	.	R	S-	N	.	.	.	N	.	T	.	.	.	I	.	V	.	K	.	.	.	N	.	.	.	K	.
A/Yunnan-Linxiang/SWL118/2018	6B.1A	.	N+	P	T	.	E	V	V	Q	T	.	.	T	.	.	R	S-	N	.	.	.	N	.	T	.	.	.	I	.	V	.	K	.	R	.	N	.	.	.	K	.
A/Yunnan-Linxiang/SWL119/2018	6B.1A	.	N+	P	T	.	E	V	V	Q	T	.	.	T	.	.	R	S-	N	.	.	.	N	Q	T	.	.	.	I	.	V	.	K	.	.	.	N	.	.	.	K	.
A/Yunnan-Linxiang/SWL1288/2018	6B.1A	.	N+	P	T	.	E	V	V	Q	T	.	.	T	.	.	R	S-	N	.	.	.	N	.	T	.	.	.	I	.	V	.	K	.	.	.	N	.	.	.	K	.
A/Yunnan-Linxiang/SWL1586/2018	6B.1A	.	N+	P	T	.	E	V	V	Q	T	.	.	T	.	.	R	S-	N	.	.	.	N	.	T	.	.	.	I	.	V	.	K	.	.	.	N	.	.	.	K	.
A/Yunnan-Linxiang/SWL1666/2018	6B.1A	.	N+	P	T	.	E	V	V	Q	T	.	.	T	.	.	R	S-	N	.	.	.	N	.	T	.	.	.	I	.	V	.	K	.	.	.	N	.	.	.	K	.
A/Yunnan-Linxiang/SWL1708/2018	6B.1A	.	N+	P	T	.	E	V	V	Q	T	.	.	T	.	.	R	S-	N	.	.	.	N	.	T	.	.	.	I	.	V	.	K	.	.	.	N	.	.	.	K	.
A/Yunnan-Linxiang/SWL1715/2018	6B.1A	.	N+	P	T	.	E	V	V	Q	T	.	.	T	.	.	R	S-	N	.	.	.	N	.	T	.	.	.	I	.	V	.	K	.	.	.	N	.	.	.	K	.
A/Yunnan-Linxiang/SWL1763/2018	6B.1A	.	N+	P	T	.	E	V	V	Q	T	.	.	T	F	.	R	S-	N	.	.	.	N	.	T	.	.	.	I	.	V	.	K	.	.	.	N	.	.	.	K	.
A/Yunnan-Linxiang/SWL1762/2018	6B.1A	.	N+	P	T	.	E	V	.	Q	T	.	.	T	.	.	R	S-	N	.	.	.	N	.	T	.	.	.	I	.	V	.	K	.	.	.	N	.	.	.	K	.
A/Yunnan-Linxiang/SWL1765/2018	6B.1A	.	N+	P	T	.	E	V	.	Q	T	.	.	T	.	.	R	S-	N	.	.	.	N	.	T	K	.	I	T	.	V	.	K	.	.	.	N	.	.	.	K	.
A/Yunnan-Linxiang/SWL1766/2018	6B.1A	.	N+	.	T	A	E	V	.	Q	T	.	.	T	.	.	R	S-	N	.	.	.	N	Y	T	.	.	.	T	.	V	.	K	.	.	K	N	.	.	.	K	.
A/Yunnan-Linxiang/SWL1768/2018	6B.1	.	N+	.	T	.	E	.	.	Q	.	.	.	T	.	.	.	S-	N	.	.	.	N	.	T	.	.	.	T	.	.	.	K	.	.	.	N	.	.	.	K	.

## Sheet: Info
Title
Format
DataType	Protein
47
Number Sites	567
Identical	.
Missing	?
Indel	-
