# Supplementary material for: Whole-genome sequencing reveals origin and evolution of influenza A(H1N1)pdm09 viruses in Lincang, China, from 2014 to 2018
Source: PLoS One. 2020 Jun 24;15(6):e0234869. doi: 10.1371/journal.pone.0234869 (PMC7314029; doi:10.1371/journal.pone.0234869)
Supplement: S6 Table — Amino acid mutations were referred to A/California/07/2009. “.” showed that the amino acid site was the same as that of A/California/07/2009. “+” indicated the gain of a potential glycosylation site. “-”indicated the predicated deleterious mutations. (XLSX) [file pone.0234869.s006.xlsx]

## Sheet: S6 Table
S6 Table. Amino acid substitutions of NA protein of influenza A(H1N1)pdm09 strains in Lincang, China, from 2014 to 2018. Amino acid mutations were referred to A/California/07/2009. "." showed that the amino acid site was the same as that of A/California/07/2009. "+" indicated the gain of a potential glycosylation site. "-" indicated the predicated deleterious mutations.
Strain No.	Genetic Clade	13	23	34	40	41	44	47	49	53	67	74	77	81	98	106	115	188	200	241	248	257	264	270	289	314	321	351	366	369	381	386	388	397	405	416	419	432	436	442	449	451	452	466
A/California/07/2009		V	I	I	L	G	N	E	C	V	V	F	G	V	A	V	F	I	N	V	N	R	V	N	T	I	I	Y	S	N	T	N	S	N	S	D	R	K	I	S	N	D	T	T
A/Michigan/45/2015	6B.1	I	.	V	I	.	S	.	.	.	.	.	.	.	.	.	.	.	S	I	D	.	I	K	.	M	V	F	.	K	.	K	.	.	.	.	.	E	.	.	.	.	.	.
A/Yunnan-Linxiang/SWL1170/2014	6B.2	.	.	.	I	.	S	.	.	.	I	.	.	.	.	.	.	.	S	I	D	.	I	K	.	.	V	F	.	K	I	K	.	.	.	.	.	E	.	.	.	.	.	.
A/Yunnan-Linxiang/SWL1171/2014	6B.2	.	.	.	I	.	S	.	.	.	I	.	.	.	.	.	.	.	S	I	D	.	I	K	.	.	V	F	.	K	I	K	.	.	.	.	.	E	.	.	.	.	.	.
A/Yunnan-Linxiang/SWL1177/2014	6B.2	.	.	.	I	.	S	.	.	.	I	.	.	.	.	.	.	.	S	I	D	.	I	K	.	.	V	F	.	K	I	K	.	.	.	.	.	E	.	.	.	.	.	.
A/Yunnan-Linxiang/SWL1180/2014	6B.2	.	.	.	I	.	S	.	.	.	I	.	.	.	.	.	.	.	S	I	D	.	I	K	.	.	V	F	.	K	I	K	.	.	.	.	.	E	.	.	.	.	.	.
A/Yunnan-Linxiang/SWL1541/2016	6B.2	.	.	.	I	.	S	.	.	.	I	.	.	.	.	.	.	.	S	I	D	.	I	K	.	.	V	F	.	K	I	K	.	.	.	.	.	E	.	.	.	.	.	.
A/Yunnan-Linxiang/SWL1704/2016	6B.2	.	.	.	I	.	S	.	.	.	I	.	.	.	.	.	.	.	S	I	D	.	I	K	.	.	V	F	.	K	I	K	.	.	.	.	.	E	.	.	.	.	.	.
A/Yunnan-Linxiang/SWL1712/2016	6B.2	.	.	.	I	.	S	.	.	.	I	.	.	.	.	.	.	.	S	I	D	.	I	K	.	.	V	F	.	K	I	K	T	.	N	.	.	E	.	I	.	.	.	.
A/Yunnan-Linxiang/SWL1724/2016	6B.2	.	.	.	I	.	S	.	.	.	I	.	.	.	.	.	.	.	S	I	D	.	I	K	.	.	V	F	.	K	I	K	.	.	.	.	.	E	.	.	.	.	.	.
A/Yunnan-Linxiang/SWL1703/2016	6B.1	I	.	V	I	D	S	.	.	.	.	.	.	.	.	.	.	.	S	I	D	.	I	K	.	M	V	F	.	K	.	K	.	.	.	.	.	E	.	.	.	.	.	.
A/Yunnan-Linxiang/SWL1865/2016	6B.1	I	.	V	I	.	S	.	.	.	.	.	.	.	.	.	.	.	S	I	D	.	I	K	.	M	V	F	.	K	.	K	.	.	.	.	.	E	.	.	.	G	.	.
A/Yunnan-Linxiang/SWL1863/2016	6B.1	I	.	V	I	.	S	.	.	.	.	.	.	.	.	.	.	.	S	I	D	.	I	K	.	M	V	F	.	K	.	K	.	.	.	.	.	E	.	.	.	.	.	.
A/Yunnan-Linxiang/SWL1505/2017	6B.1	I	.	V	I	.	S	G	.	.	.	.	.	.	V	I	.	T	S	I	D	.	I	K	.	M	V	F	.	K	.	K	.	.	.	.	.	E	.	.	.	.	.	.
A/Yunnan-Linxiang/SWL324/2017	6B.1	I	.	V	I	.	S	G	Y-	.	.	.	.	.	.	.	.	T	S	I	D	.	I	K	.	M	V	F	.	K	.	K	.	.	.	.	.	E	.	.	.	.	.	.
A/Yunnan-Linxiang/SWL326/2017	6B.1	I	.	V	I	.	S	G	Y-	.	.	.	.	.	.	.	.	T	S	I	D	.	I	K	.	M	V	F	.	K	.	K	.	.	.	.	.	E	.	.	.	.	.	.
A/Yunnan-Linxiang/SWL327/2017	6B.1	I	.	V	I	.	S	G	Y-	.	.	.	.	.	.	.	.	T	S	I	D	.	I	K	.	M	V	F	.	K	.	K	.	.	.	.	.	E	.	.	.	.	.	.
A/Yunnan-Linxiang/SWL329/2017	6B.1	I	.	V	I	.	S	G	Y-	.	.	.	.	.	.	.	.	T	S	I	D	.	I	K	.	M	V	F	.	K	.	K	.	.	.	.	.	E	.	.	.	.	.	.
A/Yunnan-Linxiang/SWL330/2017	6B.1	I	.	V	I	.	S	G	.	.	.	.	.	.	V	I	.	T	S	I	D	.	I	K	.	M	V	F	.	K	.	K	.	.	.	.	.	E	.	.	.	.	.	.
A/Yunnan-Linxiang/SWL331/2017	6B.1	I	.	V	I	.	S	G	.	.	.	.	.	.	.	.	.	T	S	I	D	.	I	K	.	M	V	F	.	K	.	K	.	.	.	.	.	E	.	.	.	.	.	.
A/Yunnan-Linxiang/SWL332/2017	6B.1	I	.	V	I	.	S	G	.	.	.	.	.	.	.	.	.	T	S	I	D	.	I	K	.	M	V	F	.	K	.	K	.	.	.	.	.	E	.	.	.	.	.	.
A/Yunnan-Linxiang/SWL333/2017	6B.1	I	.	V	I	.	S	G	.	.	.	.	.	.	.	.	L	T	S	I	D	.	I	K	.	M	V	F	.	K	.	K	.	.	.	.	.	E	.	.	.	.	.	.
A/Yunnan-Linxiang/SWL11043/2017	6B.1	I	.	V	I	.	S	G	.	.	.	.	.	.	.	.	L	T	S	I	D	.	I	K	.	M	V	F	.	K	.	K	.	.	.	.	.	E	.	.	.	.	.	.
A/Yunnan-Linxiang/SWL1603/2017	6B.1	I	.	V	I	.	S	G	.	.	.	.	.	.	.	.	.	T	S	I	D	.	I	K	.	M	V	F	.	K	.	K	.	.	.	.	.	E	.	.	.	.	.	.
A/Yunnan-Linxiang/SWL1614/2017	6B.1	I	.	V	I	.	S	G	.	.	.	.	.	.	.	.	.	T	S	I	D	.	I	K	.	M	V	F	.	K	.	K	.	.	.	.	.	E	.	.	.	.	.	.
A/Yunnan-Linxiang/SWL1615/2017	6B.1	I	.	V	I	.	S	G	.	.	.	.	.	.	.	.	L	T	S	I	D	.	I	K	.	M	V	F	.	K	.	K	.	.	.	.	.	E	.	.	.	.	.	.
A/Yunnan-Linxiang/SWL1618/2017	6B.1	I	.	V	I	.	S	G	.	.	.	.	.	.	.	.	.	T	S	I	D	.	I	K	.	M	V	F	.	K	.	K	.	.	.	.	.	E	.	.	.	.	.	.
A/Yunnan-Linxiang/SWL1895/2017	6B.1	I	.	V	I	.	S	G	.	.	.	.	.	.	.	.	L	T	S	I	D	.	I	K	.	M	V	F	.	K	.	K	.	.	.	.	.	E	.	.	.	.	.	.
A/Yunnan-Linxiang/SWL1612/2017	6B.1	I	.	V	I	D	S	.	.	.	.	.	.	.	.	.	.	.	S	I	D	.	I	K	.	M	V	F	.	K	.	K	.	.	.	.	.	E	.	.	.	.	.	.
A/Yunnan-Linxiang/SWL1620/2017	6B.1	I	.	V	I	D	S	.	.	.	.	.	.	.	.	.	.	.	S	I	D	.	I	K	.	M	V	F	.	K	.	K	.	.	.	.	.	E	.	.	.	.	.	.
A/Yunnan-Linxiang/SWL1621/2017	6B.1	I	.	V	I	D	S	.	.	.	.	.	.	.	.	.	.	.	S	I	D	.	I	K	.	M	V	F	.	K	.	K	.	.	.	.	.	E	.	.	.	.	.	.
A/Yunnan-Linxiang/SWL1894/2017	6B.1	I	.	V	I	D	S	.	.	.	.	.	.	.	.	.	.	.	S	I	D	.	I	K	.	M	V	F	.	K	.	K	.	D	.	.	.	E	.	.	.	.	.	.
A/Yunnan-Linxiang/SWL1609/2017	6B.1	I	.	V	I	.	S	.	.	.	.	.	.	.	.	.	.	.	S	I	D	.	I	K	.	M	V	F	.	K	.	K	.	.	.	.	K	E	.	.	.	.	.	I
A/Yunnan-Linxiang/SWL116/2018	6B.1A	I	.	V	I	.	S	.	.	I	.	.	R	A	.	.	.	T	S	I	D	.	I	K	.	M	V	F	.	K	.	K	.	.	.	.	.	E	.	.	D	.	.	.
A/Yunnan-Linxiang/SWL115/2018	6B.1A	I	.	V	I	.	S	.	.	.	.	.	R	A	.	.	.	T	S	I	D	.	I	K	I	M	V	F	.	K	.	K	.	.	.	G	.	E	.	.	D	.	.	.
A/Yunnan-Linxiang/SWL118/2018	6B.1A	I	.	V	I	.	S	.	.	.	.	.	R	A	.	.	.	T	S	I	D	.	I	K	I	M	V	F	.	K	.	K	.	.	.	G	.	E	.	.	D	.	.	.
A/Yunnan-Linxiang/SWL119/2018	6B.1A	I	.	V	I	.	S	.	.	.	.	.	R	A	.	.	.	T	S	I	D	.	I	K	I	M	V	F	.	K	.	K	.	.	.	G	.	E	.	.	D	.	.	.
A/Yunnan-Linxiang/SWL1288/2018	6B.1A	I	.	V	I	.	S	.	.	.	.	.	R	A	.	.	.	T	S	I	D	.	I	K	I	M	V	F	.	K	.	K	.	.	.	G	.	E	.	.	D	.	.	.
A/Yunnan-Linxiang/SWL1586/2018	6B.1A	I	.	V	I	.	S	.	.	.	.	.	R	A	.	.	.	T	S	I	D	.	I	K	I	M	V	F	.	K	.	K	.	.	.	G	.	E	.	.	D	.	.	.
A/Yunnan-Linxiang/SWL1666/2018	6B.1A	I	.	V	I	.	S	.	.	.	.	L	R	A	.	.	.	T	S	I	D	.	I	K	.	M	V	F	.	K	.	K	.	.	.	.	.	E	V	.	D	.	.	.
A/Yunnan-Linxiang/SWL1708/2018	6B.1A	I	.	V	I	.	S	.	.	.	.	.	R	A	.	.	.	T	S	I	D	.	I	K	I	M	V	F	.	K	.	K	.	.	.	G	.	E	.	.	D	.	.	.
A/Yunnan-Linxiang/SWL1715/2018	6B.1A	I	.	V	I	.	S	.	.	.	.	.	R	A	.	.	.	T	S	I	D	.	I	K	I	M	V	F	.	K	.	K	.	.	.	G	.	E	.	.	D	.	.	.
A/Yunnan-Linxiang/SWL1763/2018	6B.1A	I	.	V	I	.	S	.	.	.	.	.	R	A	.	.	.	T	S	I	D	.	I	K	.	M	V	F	.	K	.	K	.	.	.	.	.	E	.	.	D	.	.	.
A/Yunnan-Linxiang/SWL1762/2018	6B.1A	I	.	V	I	.	S	.	.	.	.	.	R	A	.	.	.	T	S	I	D	.	I	K	.	M	V	F	.	K	.	K	.	.	.	.	.	E	.	.	D	.	.	.
A/Yunnan-Linxiang/SWL1765/2018	6B.1A	I	.	V	I	.	S	.	.	.	.	L	K	A	.	.	.	T	S	I	D	.	I	K	.	M	V	F	.	K	.	K	.	.	.	.	.	E	V	.	D	.	.	.
A/Yunnan-Linxiang/SWL1766/2018	6B.1A	I	T+	V	I	.	S	.	.	.	.	.	R	A	.	.	.	T	S	I	D	.	I	K	.	M	V	F	.	K	.	K	.	.	.	.	.	E	.	.	D	.	.	.
A/Yunnan-Linxiang/SWL1768/2018	6B.1	I	.	V	I	.	S	.	.	.	.	.	.	.	.	.	.	.	S	I	D	K	I	K	.	M	V	F	I-	K	.	K	.	.	.	.	.	E	.	.	.	.	I	.

## Sheet: Info
Title
Format
DataType	Protein
47
Number Sites	470
Identical	.
Missing	?
Indel	-
