# Supplementary material for: Whole-genome sequencing reveals origin and evolution of influenza A(H1N1)pdm09 viruses in Lincang, China, from 2014 to 2018
Source: PLoS One. 2020 Jun 24;15(6):e0234869. doi: 10.1371/journal.pone.0234869 (PMC7314029; doi:10.1371/journal.pone.0234869)
Supplement: S7 Table — Amino acid mutations were referred to A/California/07/2009. “.” showed that the amino acid site was the same as that of A/California/07/2009. (XLSX) [file pone.0234869.s007.xlsx]

## Sheet: S7 Table
S7 Table. Important amino acid substitutions of six internal proteins of influenza A(H1N1)pdm09 strains in Lincang, China, from 2014 to 2018. Amino acid mutations were referred to A/California/07/2009. "." showed that the amino acid site was the same as that of A/California/07/2009.
Strain No.	Genetic Clade	M1				M2	NP				NS1							PA					PB1					PB2
		80	192	208	230	31	22	100	105	498	2	55	90	123	125	131	205	100	224	321	330	362	154	211	397	435	486	54	66	195	293	299	344	354	453	731
A/California/07/2009		V	M	Q	K	N	A	V	M	S	D	E	L	I	E	K	N	V	P	N	I	R	G	R	I	I	K	R	M	D	R	R	V	I	S	V
A/Michigan/45/2015	6B.1	I	V	K	R	.	T	I	T	N	E	K	I	V	D	E	S	I	S	K	V	K	D	.	M	T	.	K	I	N	K	.	M	L	P	I
A/Yunnan-Linxiang/SWL1170/2014	6B.2	I	V	.	R	.	T	I	T	N	.	K	I	V	.	E	S	I	S	K	V	K	D	.	M	T	.	K	I	N	K	.	M	L	P	I
A/Yunnan-Linxiang/SWL1171/2014	6B.2	I	V	.	R	.	T	I	T	N	.	K	I	V	.	E	S	.	S	K	V	K	D	.	M	T	.	K	I	N	K	.	M	L	P	I
A/Yunnan-Linxiang/SWL1177/2014	6B.2	I	V	.	R	.	T	I	T	N	.	K	I	V	.	E	S	I	S	K	V	K	D	.	M	T	.	K	I	N	K	.	M	L	P	I
A/Yunnan-Linxiang/SWL1180/2014	6B.2	I	V	.	R	.	T	I	T	N	.	K	I	V	.	E	S	I	S	K	V	K	D	.	M	T	.	K	I	N	K	.	M	L	P	I
A/Yunnan-Linxiang/SWL1541/2016	6B.2	I	V	.	R	.	T	I	T	N	.	K	I	V	.	E	S	I	S	K	V	K	D	.	M	T	.	K	I	N	K	.	M	L	P	I
A/Yunnan-Linxiang/SWL1704/2016	6B.2	I	V	.	R	.	T	I	T	N	.	K	I	V	.	E	S	I	S	K	V	K	D	.	M	T	.	K	I	N	K	.	M	L	P	I
A/Yunnan-Linxiang/SWL1712/2016	6B.2	I	V	.	R	.	T	I	T	N	.	K	I	V	.	E	S	I	S	K	V	K	D	.	M	T	.	K	I	N	K	.	M	L	P	I
A/Yunnan-Linxiang/SWL1724/2016	6B.2	I	V	.	R	.	T	I	T	N	.	K	I	V	.	E	S	I	S	K	V	K	D	.	M	T	.	K	I	N	K	.	M	L	P	I
A/Yunnan-Linxiang/SWL1703/2016	6B.1	I	V	K	R	.	T	I	T	N	E	K	I	V	D	E	S	I	S	K	V	K	D	.	M	T	.	K	I	N	K	K	M	L	T	I
A/Yunnan-Linxiang/SWL1865/2016	6B.1	I	V	K	R	.	T	I	T	N	E	K	I	V	D	E	S	I	S	K	V	K	D	.	M	T	.	K	I	N	K	K	M	L	T	I
A/Yunnan-Linxiang/SWL1863/2016	6B.1	I	V	K	R	.	T	I	T	N	E	K	I	V	D	E	S	I	S	K	V	K	D	.	M	T	.	K	I	N	K	K	M	L	T	I
A/Yunnan-Linxiang/SWL1505/2017	6B.1	I	V	K	R	.	T	I	T	N	E	K	I	V	D	E	S	I	S	K	V	K	D	.	M	T	.	K	I	N	K	K	M	L	T	I
A/Yunnan-Linxiang/SWL324/2017	6B.1	I	V	K	R	.	T	I	T	N	E	K	I	V	D	E	S	I	S	K	V	K	D	.	M	T	.	K	I	N	K	K	M	L	T	I
A/Yunnan-Linxiang/SWL326/2017	6B.1	I	V	K	R	.	T	I	T	N	E	K	I	V	D	E	S	I	S	K	V	K	D	.	M	T	.	K	I	N	K	K	M	L	T	I
A/Yunnan-Linxiang/SWL327/2017	6B.1	I	V	K	R	.	T	I	T	N	E	K	I	V	D	E	S	I	S	K	V	K	D	.	M	T	.	K	I	N	K	K	M	L	T	I
A/Yunnan-Linxiang/SWL329/2017	6B.1	I	V	K	R	.	T	I	T	N	E	K	I	V	D	E	S	I	S	K	V	K	D	.	M	T	.	K	I	N	K	K	M	L	T	I
A/Yunnan-Linxiang/SWL330/2017	6B.1	I	V	K	R	.	T	I	T	N	E	K	I	V	D	E	S	I	S	K	V	K	D	.	M	T	.	K	I	N	K	K	M	L	T	I
A/Yunnan-Linxiang/SWL331/2017	6B.1	I	V	K	R	.	T	I	T	N	E	K	I	V	D	E	S	I	S	K	V	K	D	.	M	T	.	K	I	N	K	K	M	L	T	I
A/Yunnan-Linxiang/SWL332/2017	6B.1	I	V	K	R	.	T	I	T	N	E	K	I	V	D	E	S	I	S	K	V	K	D	.	M	T	.	K	I	N	K	K	M	L	T	I
A/Yunnan-Linxiang/SWL333/2017	6B.1	I	V	K	R	.	T	I	T	N	E	K	I	V	D	E	S	I	S	K	V	K	D	.	M	T	.	K	I	N	K	K	M	L	T	I
A/Yunnan-Linxiang/SWL11043/2017	6B.1	I	V	K	R	.	T	I	T	N	E	K	I	V	D	E	S	I	S	K	V	K	D	.	M	T	.	K	I	N	K	K	M	L	T	I
A/Yunnan-Linxiang/SWL1603/2017	6B.1	I	V	K	R	.	T	I	T	N	E	K	I	V	D	E	S	I	S	K	V	K	D	.	M	T	.	K	I	N	K	K	M	L	T	I
A/Yunnan-Linxiang/SWL1614/2017	6B.1	I	V	K	R	.	T	I	T	N	E	K	I	V	D	E	S	I	S	K	V	K	D	.	M	T	.	K	I	N	K	K	M	L	T	I
A/Yunnan-Linxiang/SWL1615/2017	6B.1	I	V	K	R	.	T	I	T	N	E	K	I	V	D	E	S	I	S	K	V	K	D	.	M	T	.	K	I	N	K	K	M	L	T	I
A/Yunnan-Linxiang/SWL1618/2017	6B.1	I	V	K	R	.	T	I	T	N	E	K	I	V	D	E	S	I	S	K	V	K	D	.	M	T	.	K	I	N	K	K	M	L	T	I
A/Yunnan-Linxiang/SWL1895/2017	6B.1	I	V	K	R	.	T	I	T	N	E	K	I	V	D	E	S	I	S	K	V	K	D	.	M	T	.	K	I	N	K	K	M	L	T	I
A/Yunnan-Linxiang/SWL1612/2017	6B.1	I	V	K	R	.	T	I	T	N	E	K	I	V	D	E	S	I	S	K	V	K	D	.	M	T	.	K	I	N	K	K	M	L	T	I
A/Yunnan-Linxiang/SWL1620/2017	6B.1	I	V	K	R	.	T	I	T	N	E	K	I	V	D	E	S	I	S	K	V	K	D	.	M	T	.	K	I	N	K	K	M	L	T	I
A/Yunnan-Linxiang/SWL1621/2017	6B.1	I	V	K	R	.	T	I	T	N	E	K	I	V	D	E	S	I	S	K	V	K	D	.	M	T	.	K	I	N	K	K	M	L	T	I
A/Yunnan-Linxiang/SWL1894/2017	6B.1	I	V	K	R	.	T	I	T	N	E	K	I	V	D	E	S	I	S	K	V	K	D	.	M	T	.	K	I	N	K	K	M	L	T	I
A/Yunnan-Linxiang/SWL1609/2017	6B.1	I	V	K	R	.	T	I	T	N	E	K	I	V	D	E	S	I	S	K	V	K	.	.	M	T	.	K	I	N	K	K	M	L	T	I
A/Yunnan-Linxiang/SWL116/2018	6B.1	I	V	K	R	.	T	I	T	N	E	K	I	V	D	E	S	I	S	K	V	K	D	.	M	T	.	K	I	N	K	K	M	L	T	I
A/Yunnan-Linxiang/SWL115/2018	6B.1	I	V	K	R	.	T	I	T	N	E	K	I	V	D	E	S	I	S	K	V	K	D	K	M	T	R	K	I	N	K	K	M	L	T	I
A/Yunnan-Linxiang/SWL118/2018	6B.1	I	V	K	R	.	T	I	T	N	E	K	I	V	D	E	S	I	S	K	V	K	D	K	M	T	R	K	I	N	K	K	M	L	T	I
A/Yunnan-Linxiang/SWL119/2018	6B.1	I	V	K	R	.	T	I	T	N	E	K	I	V	D	E	S	I	S	K	V	K	D	K	M	T	R	K	I	N	K	K	M	L	T	I
A/Yunnan-Linxiang/SWL1288/2018	6B.1	I	V	K	R	.	T	I	T	N	E	K	I	V	D	E	S	I	S	K	V	K	D	K	M	T	R	K	I	N	K	K	M	L	T	I
A/Yunnan-Linxiang/SWL1586/2018	6B.1	I	V	K	R	.	T	I	T	N	E	K	I	V	D	E	S	I	S	K	V	K	D	K	M	T	R	K	I	N	K	K	M	L	T	I
A/Yunnan-Linxiang/SWL1666/2018	6B.1	I	V	K	R	.	T	I	T	N	E	K	I	V	D	E	S	I	S	K	V	K	D	K	M	T	R	K	I	N	K	K	M	L	T	I
A/Yunnan-Linxiang/SWL1708/2018	6B.1	I	V	K	R	.	T	I	T	N	E	K	I	V	D	E	S	I	S	K	V	K	D	K	M	T	R	K	I	N	K	K	M	L	T	I
A/Yunnan-Linxiang/SWL1715/2018	6B.1	I	V	K	R	.	T	I	T	N	E	K	I	V	D	E	S	I	S	K	V	K	D	K	M	T	R	K	I	N	K	K	M	L	T	I
A/Yunnan-Linxiang/SWL1763/2018	6B.1	I	V	K	R	.	T	I	T	N	E	K	I	V	D	E	S	I	S	K	V	K	D	K	M	T	R	K	I	N	K	K	M	L	T	I
A/Yunnan-Linxiang/SWL1762/2018	6B.1	I	V	K	R	.	T	I	T	N	E	K	I	V	D	E	S	I	S	K	V	K	D	.	M	T	.	K	I	N	K	K	M	L	T	I
A/Yunnan-Linxiang/SWL1765/2018	6B.1	I	V	K	R	.	T	I	T	N	E	K	I	V	D	E	S	I	S	K	V	K	D	.	M	T	.	K	I	N	K	K	M	L	T	I
A/Yunnan-Linxiang/SWL1766/2018	6B.1	.	V	K	R	.	T	I	T	N	E	K	I	V	D	E	S	I	S	K	V	K	D	.	M	T	.	K	I	N	K	K	M	L	T	I
A/Yunnan-Linxiang/SWL1768/2018	6B.1	I	V	K	R	.	T	I	T	N	E	K	I	V	D	E	S	I	S	K	V	K	N	.	M	T	.	K	I	N	K	K	M	L	T	I

## Sheet: Info
Title
Format
DataType	Protein
47
Number Sites	567
Identical	.
Missing	?
Indel	-
